# Supplementary material for: Preliminary Analysis of Osteocyte Lacunar Density in Long Bones of Tetrapods: All Measures Are Bigger in Sauropod Dinosaurs
Source: PLoS One. 2013 Oct 30;8(10):e77109. doi: 10.1371/journal.pone.0077109 (PMC3812986; doi:10.1371/journal.pone.0077109)
Supplement: Nexus S1 — Nexus file containing calibrated tree and analysis of osteocyte lacuna density with pairwise comparison. (NEX) [file pone.0077109.s001.nex]

#NEXUS
[written Thu Jul 11 22:05:47 CEST 2013 by Mesquite  version 2.75 (build 566) at MacBook-Pro-van-Koen-Stein.local/127.0.0.1]

BEGIN TAXA;
	TITLE Taxa;
	DIMENSIONS NTAX=42;
	TAXLABELS
		Kokartus Rana_temporaria Diadectes Dimetrodon_natalis Elephas_maximus Myotragus_balearicus Phanourios_minutus Hippopotamus_amphibius Rattus_norvegicus Cavia_porcellus Otolemur_crassicaudatus Galago_moholi Cheirogales_major Chlorocebus_aethiops Macaca_mulata Pan_troglodytes Homo_sapiens Iguana_iguana Tupinambis_teguixin Varanus_niloticus Varanus_timorensis Trilophosaurus Rhynchosaur Rhamphorhynchus Alligator Gorgosaurus Albertosaurus Tyrannosaurus Buteo_buteo Struthio Saturnalia Thecodontosaurus Plateosaurus Spinophorosaurus Apatosaurus Barosaurus Dicraeosaurus Europasaurus Brachiosaurus Janenschia Phuwiangosaurus Alamosaurus 
	;

END;


BEGIN CHARACTERS;
	TITLE  'BM, OD Character Matrix';
	DIMENSIONS  NCHAR=2;
	FORMAT DATATYPE = CONTINUOUS GAP = - MISSING = ?;
	MATRIX
	Kokartus                  0.05 8601.0
	Rana_temporaria           0.039 13828.0
	Diadectes                 35.0 29741.0
	Dimetrodon_natalis        28.0 34364.0
	Elephas_maximus           3000.0 19264.0
	Myotragus_balearicus      20.0 26867.0
	Phanourios_minutus        200.0 23641.0
	Hippopotamus_amphibius    2000.0 16667.0
	Rattus_norvegicus         0.3 58000.0
	Cavia_porcellus           0.7 36190.0
	Otolemur_crassicaudatus   1.15 44353.0
	Galago_moholi             0.244 51724.0
	Cheirogales_major         0.4 31526.0
	Chlorocebus_aethiops      3.515 32012.0
	Macaca_mulata             3.0 22222.0
	Pan_troglodytes           33.7 18706.0
	Homo_sapiens              62.0 20444.0
	Iguana_iguana             5.0 20534.0
	Tupinambis_teguixin       1.5 61118.0
	Varanus_niloticus         11.0 42977.0
	Varanus_timorensis        0.8 53806.0
	Trilophosaurus            14.8 37037.0
	Rhynchosaur               188.0 23054.0
	Rhamphorhynchus           2.085 36859.0
	Alligator                 100.0 9064.0
	Gorgosaurus               607.0 16696.0
	Albertosaurus             1142.0 17499.0
	Tyrannosaurus             3230.0 12569.0
	Buteo_buteo               1.3 59350.0
	Struthio                  115.0 46001.0
	Saturnalia                20.0 53432.0
	Thecodontosaurus          24.6 47611.0
	Plateosaurus              900.0 20776.0
	Spinophorosaurus          6600.0 27392.0
	Apatosaurus               10000.0 33202.0
	Barosaurus                11000.0 41878.0
	Dicraeosaurus             4635.0 48500.0
	Europasaurus              690.0 39386.0
	Brachiosaurus             19000.0 21923.0
	Janenschia                14029.0 43241.0
	Phuwiangosaurus           9046.0 31866.0
	Alamosaurus               16000.0 26246.0

;

END;
BEGIN TREES;
	Title 'Trees from "calibrated tree OLD largest specs.nex"';
	LINK Taxa = Taxa;
	TRANSLATE
		1 Kokartus,
		2 Rana_temporaria,
		3 Diadectes,
		4 Dimetrodon_natalis,
		5 Elephas_maximus,
		6 Myotragus_balearicus,
		7 Phanourios_minutus,
		8 Hippopotamus_amphibius,
		9 Rattus_norvegicus,
		10 Cavia_porcellus,
		11 Otolemur_crassicaudatus,
		12 Galago_moholi,
		13 Cheirogales_major,
		14 Chlorocebus_aethiops,
		15 Macaca_mulata,
		16 Pan_troglodytes,
		17 Homo_sapiens,
		18 Iguana_iguana,
		19 Tupinambis_teguixin,
		20 Varanus_niloticus,
		21 Varanus_timorensis,
		22 Trilophosaurus,
		23 Rhynchosaur,
		24 Rhamphorhynchus,
		25 Alligator,
		26 Gorgosaurus,
		27 Albertosaurus,
		28 Tyrannosaurus,
		29 Buteo_buteo,
		30 Struthio,
		31 Saturnalia,
		32 Thecodontosaurus,
		33 Plateosaurus,
		34 Spinophorosaurus,
		35 Apatosaurus,
		36 Barosaurus,
		37 Dicraeosaurus,
		38 Europasaurus,
		39 Brachiosaurus,
		40 Janenschia,
		41 Phuwiangosaurus,
		42 Alamosaurus;
	TREE UNTITLED = ((1:105.3,2:270.0)Node2:80.0,(3:63.4,(((5:100.0,(((8:5.8,7:5.79)Node9:60.0,6:65.788)Node8:34.2,((9:58.9,10:58.9)Node11:41.1,(((15:8.0,14:8.0)Node14:26.0,(16:10.0,17:10.0)Node15:24.0)Node13:31.8,((12:19.9,11:19.9)Node17:20.44,13:40.34)Node16:25.46)Node12:34.2)Node10:0.0)Node7:0.0)Node6:206.0,4:1.0)Node5:24.4,(((18:135.0,(20:71.0,21:71.0)Node21:64.0)Node20:15.0,19:150.0)Node19:149.8,(22:54.9,(23:54.9,(24:106.7,(25:252.2,(((27:39.5,(26:17.5,28:17.5)Node29:22.0)Node28:50.8,(30:66.0,29:66.0)Node30:89.8)Node27:96.4,(31:18.5,(32:31.5,(33:24.9,(34:20.0,(((35:15.2,36:15.2)Node37:5.5,37:20.7)Node36:10.4,(38:25.8,(39:24.5,(40:24.5,(41:35.75,42:95.7)Node41:8.8)Node40:0.0)Node39:6.6)Node38:0.0)Node35:4.4)Node34:45.5)Node33:1.5)Node32:12.0)Node31:12.2)Node26:0.0)Node25:0.0)Node24:8.3)Node23:0.0)Node22:39.3)Node18:30.6)Node4:9.0)Node3:10.6)Node1;

END;


BEGIN ASSUMPTIONS;
	TYPESET * UNTITLED   =  Squared:  1 -  2;

END;

BEGIN MESQUITECHARMODELS;
	ProbModelSet * UNTITLED   =  Brownian_default:  1 -  2;
END;

Begin MESQUITE;
		MESQUITESCRIPTVERSION 2;
		TITLE AUTO;
		tell ProjectCoordinator;
		timeSaved 1373573147346;
		getEmployee #mesquite.minimal.ManageTaxa.ManageTaxa;
		tell It;
			setID 0 2725117773848353096;
			tell It;
				setDefaultOrder  0 1 2 16 3 6 5 4 7 8 14 13 15 10 9 11 12 17 20 18 19 21 22 23 24 26 25 27 29 28 30 31 32 33 34 35 36 37 38 39 40 41;
				attachments ;
			endTell;
		endTell;
		getEmployee #mesquite.charMatrices.ManageCharacters.ManageCharacters;
		tell It;
			setID 0 3264006173487905268;
			mqVersion 275;
			checksumv 0 3 4000193913 null  numChars 2   numItems 1   min 0.039   max 61118.0   sumSquares 5.380772337029851E10   NumFiles 1 NumMatrices 1;
			mqVersion;
		endTell;
		getWindow;
		tell It;
			suppress;
			setResourcesState false false 100;
			setPopoutState 400;
			setExplanationSize 0;
			setAnnotationSize 0;
			setFontIncAnnot 0;
			setFontIncExp 0;
			setSize 1158 820;
			setLocation 0 22;
			setFont SanSerif;
			setFontSize 10;
			getToolPalette;
			tell It;
			endTell;
			desuppress;
		endTell;
		getEmployee  #mesquite.minimal.ManageTaxa.ManageTaxa;
		tell It;
			showTaxa #2725117773848353096 #mesquite.lists.TaxonList.TaxonList;
			tell It;
				setTaxa #2725117773848353096;
				getWindow;
				tell It;
					newAssistant  #mesquite.lists.DefaultTaxaOrder.DefaultTaxaOrder;
					newAssistant  #mesquite.lists.TaxonListCurrPartition.TaxonListCurrPartition;
					setExplanationSize 30;
					setAnnotationSize 20;
					setFontIncAnnot 0;
					setFontIncExp 0;
					setSize 1058 753;
					setLocation 0 22;
					setFont SanSerif;
					setFontSize 10;
					getToolPalette;
					tell It;
					endTell;
				endTell;
				showWindow;
				getEmployee #mesquite.lists.ColorTaxon.ColorTaxon;
				tell It;
					setColor Red;
					removeColor off;
				endTell;
				getEmployee #mesquite.lists.TaxonListAnnotPanel.TaxonListAnnotPanel;
				tell It;
					togglePanel off;
				endTell;
			endTell;
		endTell;
		getEmployee  #mesquite.trees.BasicTreeWindowCoord.BasicTreeWindowCoord;
		tell It;
			makeTreeWindow #2725117773848353096  #mesquite.trees.BasicTreeWindowMaker.BasicTreeWindowMaker;
			tell It;
				suppressEPCResponse;
				setTreeSource  #mesquite.trees.StoredTrees.StoredTrees;
				tell It;
					setTreeBlock 1;
					toggleUseWeights off;
				endTell;
				setAssignedID 870.1373541411065.4531729660562332172;
				getTreeWindow;
				tell It;
					setExplanationSize 30;
					setAnnotationSize 20;
					setFontIncAnnot 0;
					setFontIncExp 0;
					setSize 1058 753;
					setLocation 0 22;
					setFont SanSerif;
					setFontSize 10;
					getToolPalette;
					tell It;
					endTell;
					setActive;
					getTreeDrawCoordinator #mesquite.trees.BasicTreeDrawCoordinator.BasicTreeDrawCoordinator;
				tell It;
					suppress;
					setTreeDrawer  #mesquite.trees.SquareTree.SquareTree;
					tell It;
						setNodeLocs #mesquite.trees.NodeLocsStandard.NodeLocsStandard;
						tell It;
							branchLengthsToggle off;
							toggleScale on;
							toggleBroadScale off;
							toggleCenter on;
							toggleEven on;
						endTell;
						setEdgeWidth 6;
						orientUp;
						setCornerMode Right_Angle  50;
					endTell;
					setBackground White;
					setBranchColor Black;
					showNodeNumbers off;
					showBranchColors on;
					labelBranchLengths off;
					centerBrLenLabels on;
					showBrLensUnspecified on;
					showBrLenLabelsOnTerminals on;
					setBrLenLabelColor 0 0 255;
					setNumBrLenDecimals 6;
					desuppress;
					getEmployee #mesquite.trees.BasicDrawTaxonNames.BasicDrawTaxonNames;
					tell It;
						setColor Black;
						toggleColorPartition on;
						toggleShadePartition off;
						toggleShowFootnotes on;
						toggleNodeLabels on;
						toggleCenterNodeNames off;
						toggleShowNames on;
						namesAngle ?;
					endTell;
				endTell;
					setTreeNumber 1;
					setTree '((1:105.3,2:270.0)Node2:80.0,(3:63.4,(((5:100.0,(((8:5.8,7:5.79)Node9:60.0,6:65.788)Node8:34.2,((9:58.9,10:58.9)Node11:41.1,(((15:8.0,14:8.0)Node14:26.0,(16:10.0,17:10.0)Node15:24.0)Node13:31.8,((12:19.9,11:19.9)Node17:20.44,13:40.34)Node16:25.46)Node12:34.2)Node10:0.0)Node7:0.0)Node6:206.0,4:1.0)Node5:24.4,(((18:135.0,(20:71.0,21:71.0)Node21:64.0)Node20:15.0,19:150.0)Node19:149.8,(22:54.9,(23:54.9,(24:106.7,(25:252.2,(((27:39.5,(26:17.5,28:17.5)Node29:22.0)Node28:50.8,(30:66.0,29:66.0)Node30:89.8)Node27:96.4,(31:18.5,(32:31.5,(33:24.9,(34:20.0,(((35:15.2,36:15.2)Node37:5.5,37:20.7)Node36:10.4,(38:25.8,(39:24.5,(40:24.5,(41:35.75,42:95.7)Node41:8.8)Node40:0.0)Node39:6.6)Node38:0.0)Node35:4.4)Node34:45.5)Node33:1.5)Node32:12.0)Node31:12.2)Node26:0.0)Node25:0.0)Node24:8.3)Node23:0.0)Node22:39.3)Node18:30.6)Node4:9.0)Node3:10.6)Node1;';
					setDrawingSizeMode 0;
					toggleLegendFloat on;
					scale 0;
					toggleTextOnTree off;
					showWindow;
					newAssistant  #mesquite.pairwise.PairwiseComparison.PairwiseComparison;
				tell It;
					requireCalculate;
					showStates on;
					setPairSelector  #mesquite.pairwise.PairsNoChars.PairsNoChars;
					getCharacterSourceA  #mesquite.charMatrices.CharSrcCoordObed.CharSrcCoordObed;
					tell It;
						setCharacterSource #mesquite.charMatrices.StoredCharacters.StoredCharacters;
						tell It;
							setDataSet #3264006173487905268;
						endTell;
					endTell;
					getCharacterSourceB  #mesquite.charMatrices.CharSrcCoordObed.CharSrcCoordObed;
					tell It;
						setCharacterSource #mesquite.charMatrices.StoredCharacters.StoredCharacters;
						tell It;
							setDataSet #3264006173487905268;
						endTell;
					endTell;
					setCharacterA 1;
					setCharacterB 2;
					setPairing 1;
					setInitialOffsetX 791;
					setInitialOffsetY -340;
					calculate;
				endTell;
				endTell;
				desuppressEPCResponse;
				getEmployee #mesquite.trees.ColorBranches.ColorBranches;
				tell It;
					setColor Red;
					removeColor off;
				endTell;
				getEmployee #mesquite.ornamental.BranchNotes.BranchNotes;
				tell It;
					setAlwaysOn off;
				endTell;
				getEmployee #mesquite.ornamental.ColorTreeByPartition.ColorTreeByPartition;
				tell It;
					colorByPartition off;
				endTell;
				getEmployee #mesquite.ornamental.DrawTreeAssocDoubles.DrawTreeAssocDoubles;
				tell It;
					setOn on;
					setDigits 4;
					writeAsPercentage off;
					toggleCentred on;
					toggleHorizontal on;
					toggleWhiteEdges on;
					setFontSize 10;
					setOffset 0  0;
				endTell;
				getEmployee #mesquite.ornamental.DrawTreeAssocStrings.DrawTreeAssocStrings;
				tell It;
					setOn on;
					toggleCentred on;
					toggleHorizontal on;
					setFontSize 10;
					setOffset 0  0;
				endTell;
				getEmployee #mesquite.trees.TreeInfoValues.TreeInfoValues;
				tell It;
					panelOpen false;
				endTell;
			endTell;
		endTell;
		getEmployee  #mesquite.charMatrices.BasicDataWindowCoord.BasicDataWindowCoord;
		tell It;
			showDataWindow #3264006173487905268 #mesquite.charMatrices.BasicDataWindowMaker.BasicDataWindowMaker;
			tell It;
				getWindow;
				tell It;
					setExplanationSize 30;
					setAnnotationSize 20;
					setFontIncAnnot 0;
					setFontIncExp 0;
					setSize 1058 753;
					setLocation 0 22;
					setFont SanSerif;
					setFontSize 10;
					getToolPalette;
					tell It;
					endTell;
					setTool mesquite.charMatrices.BasicDataWindowMaker.BasicDataWindow.arrow;
					colorCells  #mesquite.charMatrices.NoColor.NoColor;
					colorRowNames  #mesquite.charMatrices.TaxonGroupColor.TaxonGroupColor;
					colorColumnNames  #mesquite.charMatrices.CharGroupColor.CharGroupColor;
					colorText  #mesquite.charMatrices.NoColor.NoColor;
					setBackground White;
					toggleShowNames on;
					toggleShowTaxonNames on;
					toggleTight off;
					toggleThinRows off;
					toggleShowChanges on;
					toggleSeparateLines off;
					toggleShowStates on;
					toggleAutoWCharNames on;
					toggleAutoTaxonNames off;
					toggleShowDefaultCharNames off;
					toggleConstrainCW on;
					toggleBirdsEye off;
					toggleShowPaleGrid off;
					toggleShowPaleCellColors off;
					togglePaleInapplicable on;
					toggleShowBoldCellText off;
					toggleAllowAutosize on;
					toggleColorsPanel off;
					toggleLinkedScrolling on;
					toggleScrollLinkedTables off;
				endTell;
				showWindow;
				getWindow;
				tell It;
					forceAutosize;
				endTell;
				getEmployee #mesquite.charMatrices.ColorByState.ColorByState;
				tell It;
					setStateLimit 9;
					toggleUniformMaximum on;
				endTell;
				getEmployee #mesquite.charMatrices.ColorCells.ColorCells;
				tell It;
					setColor Red;
					removeColor off;
				endTell;
				getEmployee #mesquite.charMatrices.AnnotPanel.AnnotPanel;
				tell It;
					togglePanel off;
				endTell;
				getEmployee #mesquite.charMatrices.CharReferenceStrip.CharReferenceStrip;
				tell It;
					showStrip off;
				endTell;
				getEmployee #mesquite.charMatrices.SelSummaryStrip.SelSummaryStrip;
				tell It;
					showStrip off;
				endTell;
				getEmployee #mesquite.cont.ItemsEditorForInfoPanel.ItemsEditorForInfoPanel;
				tell It;
					panelOpen false;
				endTell;
			endTell;
		endTell;
		endTell;
end;
